# Supplementary material for: TIR domains of TLR family-from the cell culture to the protein sample for structural studies
Source: PLoS One. 2024 Jul 5;19(7):e0304997. doi: 10.1371/journal.pone.0304997 (PMC11226090; doi:10.1371/journal.pone.0304997)
Supplement: S3 File — (XLSX) [file pone.0304997.s003.xlsx]

## Sheet: H6-TLRs
H6	expression	exp
TLR1	sum	45.5438
TLR1	sup	33.1717
TLR2	sum	38.8983
TLR2	sup	18.9481
TLR3	sum	24.6222
TLR3	sup	8.19785
TLR4	sum	37.1016
TLR4	sup	2.11564
TLR5	sum	55.947
TLR5	sup	2.18023
TLR6	sum	15.7594
TLR6	sup	4.05566
TLR7	sum	53.367
TLR7	sup	23.4127
TLR8	sum	88.2876
TLR8	sup	3.55181
TLR9	sum	31.3629
TLR9	sup	1.1154
TLR10	sum	48.8654
TLR10	sup	0.0675412
TLR1	sum	45.6264
TLR1	sup	30.7009
TLR2	sum	38.9977
TLR2	sup	18.8231
TLR3	sum	34.0123
TLR3	sup	10.9813
TLR4	sum	43.8303
TLR4	sup	2.53297
TLR5	sum	66.5373
TLR5	sup	2.06206
TLR6	sum	14.661
TLR6	sup	5.50956
TLR7	sum	41.0979
TLR7	sup	16.4212
TLR8	sum	89.9433
TLR8	sup	1.69029
TLR9	sum	27.6251
TLR9	sup	0.0924155
TLR10	sum	56.5038
TLR10	sup	1.2434
TLR1	sum	45.7355
TLR1	sup	29.6217
TLR2	sum	35.4674
TLR2	sup	19.12
TLR3	sum	35.8711
TLR3	sup	7.07012
TLR4	sum	40.9431
TLR4	sup	0.99509
TLR5	sum	59.4666
TLR5	sup	0.58858
TLR6	sum	14.8135
TLR6	sup	2.58817
TLR7	sum	49.8807
TLR7	sup	11.434
TLR8	sum	70.2894
TLR8	sup	1.23718
TLR9	sum	25.2921
TLR9	sup	0.535869
TLR10	sum	55.2524
TLR10	sup	0.599495
TLR1	sum	32
TLR1	sup	26
TLR2	sum	39.7979
TLR2	sup	29.0896
TLR3	sum	37.4187
TLR3	sup	8.57288
TLR4	sum	37.2494
TLR4	sup	2.67652
TLR5	sum	66.0438
TLR5	sup	2.49709
TLR6	sum	13.5972
TLR6	sup	5.51183
TLR7	sum	54.4374
TLR7	sup	13.0778
TLR8	sum	76.4976
TLR8	sup	3.69069
TLR9	sum	27.4782
TLR9	sup	1.22037
TLR10	sum	57.6374
TLR10	sup	1.22563

## Sheet: MBP-TLRs
MBP	expression	exp
TLR3	sum	66.4886
TLR3	sup	57.8223
TLR5	sum	59.1348
TLR5	sup	51.3509
TLR7	sum	63.9061
TLR7	sup	70.029
TLR8	sum	49.7991
TLR8	sup	46.0018
TLR3	sum	66.7383
TLR3	sup	58.0395
TLR5	sum	59.3568
TLR5	sup	51.5437
TLR7	sum	64.1461
TLR7	sup	70.2919
TLR8	sum	49.9861
TLR8	sup	46.1745
TLR3	sum	68.9268
TLR3	sup	56.2788
TLR5	sum	62.8572
TLR5	sup	52.092
TLR7	sum	79.678
TLR7	sup	73.3745
TLR8	sum	53.7677
TLR8	sup	41.3788
TLR3	sum	68.0207
TLR3	sup	55.539
TLR5	sum	62.0309
TLR5	sup	51.4072
TLR7	sum	78.6306
TLR7	sup	72.4099
TLR8	sum	53.0609
TLR8	sup	40.8348
TLR5	sum	58.3483
TLR5	sup	27.8743
TLR7	sum	63.0643
TLR7	sup	61.3714
TLR8	sum	52.1928
TLR8	sup	41.6036
